# Supplementary material for: Intermittent Fasting in Breast Cancer: A Systematic Review and Critical Update of Available Studies
Source: Nutrients. 2023 Jan 19;15(3):532. doi: 10.3390/nu15030532 (PMC9920353; doi:10.3390/nu15030532)
Supplement: Supplementary file 1 [file nutrients-15-00532-s001.zip]

Archive with 1 entries (1 files):
- nutrients-2109660-supplementary.pdf
